# Supplementary material for: PTEN-regulated PI3K-p110 and AKT isoform plasticity controls metastatic prostate cancer progression
Source: Oncogene. 2023 Oct 24;43(1):22–34. doi: 10.1038/s41388-023-02875-4 (PMC10766561; doi:10.1038/s41388-023-02875-4)
Supplement: Supplementary file 6 — Supplementary Table S1 [file 41388_2023_2875_MOESM6_ESM.xlsx]

## Sheet: Sheet1
Supplementary Table S1: Co-occurrence of genomic/proteomic changes in CaP samples
A	B	Neither	A Not B	B Not A	Both	Log2	p-value	q-value	Tendency	Disease- Free Survival p - value	Overall Suvival p - value
						Odds ratio
SRCa	LYNa	344	19	100	28	2.342	<0.001	<0.001	Co-occurrence	0.515	0.256
PTENc	LYNa	152	74	73	47	0.403	0.141	0.323	Co-occurrence	0.967	0.122
AKAP12c	LYNa	338	25	103	25	1.714	<0.001	<0.001	Co-occurrence	0.515	0.403
PTENc	FYNa	194	103	31	18	0.129	0.449	0.463	Co-occurrence	0.0776	0.742
PTENc	SRCa	190	101	35	20	0.104	0.463	0.463	Co-occurrence	0.0361	0.378
PTENc	dSRCpoY416	180	110	45	11	-1.322	0.005	0.025	Mutual exclusivity	0.0191	0.573
SRCa	dSRCpoY416	263	51	27	5	-0.066	0.582	0.582	Mutual exclusivity	0.0202	0.0748
AKAP12c	SMAD4c	353	24	88	26	2.12	<0.001	<0.001	Co-occurrence	0.0456	0.463
LYNa	SMAD4c	298	79	65	49	1.508	<0.001	<0.001	Co-occurrence	0.101	0.377
PTENc	SMAD4c	273	104	59	55	1.291	<0.001	<0.001	Co-occurrence	0.0592	0.852
RB1b	SMAD4c	226	151	45	69	1.198	<0.001	<0.001	Co-occurrence	0.0142	0.871
SRCa	SMAD4c	347	30	97	17	1.019	0.025	0.047	Co-occurrence	0.0232	0.207
RB1b	LYNa	224	139	47	81	1.474	<0.001	<0.001	Co-occurrence	0.0101	0.738
RB1b	PTENc	198	134	73	86	0.8	0.003	0.006	Co-occurrence	0.009681	0.384
RB1b	AKAP12c	250	191	21	29	0.854	0.034	0.059	Co-occurrence	0.0009842	0.503
RB1b	FYNa	255	213	16	7	-0.933	0.113	0.17	Mutual exclusivity	0.006433	0.984
SRCa										0.042	0.292
LYNa										0.548	0.564
FYNa										0.49	0.561
AKAP12c										0.171	0.722
PTENc										0.0758	0.856
RB1b										0.0101	0.884
SMAD4c										0.0463	0.59
dSRCpoY416										0.0546	0.894
a GAIN AMP EXP>2; b HETLOSS HOMDEL; c HETLOSS HOMDEL EXP<-2; d PROT: EXP > 1
